# Supplementary material for: Moral Disengagement Mechanisms in Image-Based Sexual Abuse Against Women: The Role of Age and Gender
Source: Behav Sci (Basel). 2026 Jun 23;16(7):1047. doi: 10.3390/bs16071047 (PMC13405973; doi:10.3390/bs16071047)
Supplement: Supplementary file 1 [file behavsci-16-01047-s001.zip]

Archive with 1 entries (1 files):
- behavsci-4341505-supplementary.pdf
